# Supplementary material for: Pathogenesis of hypertension in a mouse model for human CLCN2 related hyperaldosteronism
Source: Nat Commun. 2019 Oct 15;10:4678. doi: 10.1038/s41467-019-12113-9 (PMC6794291; doi:10.1038/s41467-019-12113-9)
Supplement: Supplementary file 7 — Source Data [file 41467_2019_12113_MOESM7_ESM.xlsx]

## Sheet: table 1
	serum electrolytes and pH
					ion concentrations in mM
	males												Mean values							standard deviation
		age (days)	Genotype	mouse-ID	Na	K	Cl	pH	HCO3					Na	K	Cl	pH	HCO3			Na	K	Cl	pH	HCO3
		88	+/+	TJH-15875	149	4.1	112	7.266	25.5				Male Clcn2+/+ (n=8)	149.125	3.6375	114.429	7.254	22.175		Male Clcn2+/+ (n=8)	0.64087	0.244584	2.1492	0.0414177	2.08378
		88	+/+	TJH-15876	149	3.3	115	7.255	20.8				Male Clcn2+/op (n=12)	150.167	3.74167	115.333	7.24775	20.775		Male Clcn2+/op (n=12)	1.19342	1.00585	2.14617	0.0519775	2.73334
		88	+/+	TJH-15878	150	3.6	116	7.19	19.1				Male Clcn2op/op (n=11)	150.636	2.87273	112.182	7.28545	22.9273		Male Clcn2op/op (n=11)	1.50151	0.293567	3.02715	0.0492166	2.42326
		88	+/+	TJH-15949	148	3.8	114	7.302	22.7
		88	+/+	TJH-16066	149	3.4	114	7.223	22				Female Clcn2+/+ (n=8)	149.125	3.3875	114.125	7.26638	20.8625		Female Clcn2+/+ (n=8)	0.991031	0.26959	2.53194	0.0364219	1.84231
		88	+/+	TJH-16076	149	3.7	118	7.217	20.2				Female Clcn2+/op (n=11)	149.455	3.01818	114.727	7.26545	21.8545		Female Clcn2+/op (n=11)	2.16165	0.299393	2.72363	0.0380772	1.54878
			+/+	TJH-16116	150	3.6	112	7.272	23.5				Female Clcn2op/op (n=10)	150.4	2.55	114.3	7.2677	21.35		Female Clcn2op/op (n=10)	1.77639	0.164992	1.56702	0.0405163	1.64671
			+/+	TJH-16282	149	3.6		7.307	23.6
		87	+/op	TJH-15864	151	3.6	119	7.124	15.1
		87	+/op	TJH-15868	150	3.2	114	7.258	23.7
		88	+/op	TJH-15877	148	3.2	115	7.255	18.6
		88	+/op	TJH-15942	150	3.5	114	7.239	21.4
		88	+/op	TJH-16064	148	4.7	113	7.313	23.1
		88	+/op	TJH-16065	151	3.7	114	7.253	21.5
		88	+/op	TJH-16077	152	3.4	120	7.181	18
		89	+/op	TJH-16043	150	3.1	114	7.292	21
		88	+/op	TJH-16050	150	3.6	114	7.29	20.7
		87	+/op	TJH-16056	151	6.6	115	7.276	25.2
		87	+/op	TJH-16060	150	2.9	116	7.267	21.7
			+/op	TJH-16279	151	3.4	116	7.225	19.3
		89	op/op	TJH-15808	148	3.2	107	7.386	27.9
		87	op/op	TJH-15865	150	3.2	115	7.285	19.1
		87	op/op	TJH-15869	151	2.7	112	7.311	22.4
		88	op/op	TJH-15945	149	3.1	113	7.278	21.3
		88	op/op	TJH-16075	151	2.7	114	7.304	21.6
		89	op/op	TJH-16044	151	2.7	116	7.253	20.4
		88	op/op	TJH-16051	149	2.5	108	7.339	24.4
		88	op/op	TJH-16052	152	3.3	116	7.221	22.3
		87	op/op	TJH-16059	152	3	111	7.22	24.2
		87	op/op	TJH-16061	151	2.5	110	7.284	23.9
			op/op	TJH-16278	153	2.7	112	7.259	24.7
	females
		age (weeks)	Genotype	mouse-ID	Na	K	Cl	pH
		89	+/+	TJH-15810	149	3.2	116	7.257	18.8
		89	+/+	TJH-15812	148	3.2	116	7.242	19.6
		88	+/+	TJH-15953	150	3.2	118	7.242	18.8
		88	+/+	TJH-16079	149	3.3	112	7.32	23.5
		88	+/+	TJH-16053	151	3.4	114	7.206	20.1
		88	+/+	TJH-16054	149	4	113	7.289	22.4
		87	+/+	TJH-16063	149	3.3	114	7.281	20.9
			+/+	TJH-16119	148	3.5	110	7.294	22.8
		89	+/op	TJH-15811	151	3	119	7.205	18.7
		85	+/op	TJH-15879	147	2.9	115	7.28	21.8
		88	+/op	TJH-16018	147	3.4	110	7.31	24.4
		88	+/op	TJH-16019	147	2.6	112	7.285	21.8
		88	+/op	TJH-16067	149	3.2	116	7.268	22.1
		88	+/op	TJH-16068	149	2.8	114	7.274	19.9
		88	+/op	TJH-16069	149	2.6	116	7.279	22.1
		88	+/op	TJH-16081	151	3.2	117	7.19	22.4
		89	+/op	TJH-16046	151	3.3	116	7.305	21.3
		88	+/op	TJH-16055	154	3.4	116	7.281	23.5
			+/op	TJH-16120	149	2.8	111	7.243	22.4
		90	op/op	TJH-15799	150	2.5	115	7.313	21.1
		90	op/op	TJH-15882	150	2.6	114	7.26	22.1
		88	op/op	TJH-15883	148	2.4	111	7.322	22.7
		88	op/op	TJH-15952	148	2.6	114	7.303	21
		88	op/op	TJH-15954	151	2.8	115	7.25	21.1
		88	op/op	TJH-16080	150	2.8	115	7.21	23
		89	op/op	TJH-16045	152	2.5	115	7.276	22.8
		89	op/op	TJH-16047	151	2.4	113	7.272	22.1
		89	op/op	TJH-16048	154	2.3	117	7.199	17.5
			op/op	TJH-16118	150	2.6	114	7.272	20.1

## Sheet: figure 2
	uncropped Western blot (figure 2a)

## Sheet: supplementary figure 2
		uncropped Southern blots (supplementary figure 2b)										uncropped agarose gel for genotyping (supplementary figure 2c)										uncropped Western blot (supplementary figure 2d)

## Sheet: Supplementary figure 10
		uncropped Western blots (supplementary figure 10)

## Sheet: supplementary table 1
serum electrolytes and pH
				ion concentrations in mM
control diet					values below detection limit of 2 were set as 2 (for K measurements)
males												Mean							standard deviation
	age (weeks)	Genotype	mouse-ID	Na	K	Cl	pH						Na	K	Cl	pH	HCO3			Na	K	Cl	pH	HCO3
	28	+/+	TJH-14979	149	3.7	112	7.313	25.7			ctrl	Male Clcn2+/+ (n=11)	149.182	3.66364	113.273	7.26255	23.0091		Male Clcn2+/+ (n=11)	0.750757	0.24606	1.55505	0.0408102	2.4801
	28	+/+	TJH-14981	148	4	113	7.297	22.2			ctrl	Male Clcn2op/op (n=9)	149.444	3.11111	111.333	7.27733	23.1556		Male Clcn2op/op (n=9)	0.881917	0.236878	3	0.108492	4.41733
	27	+/+	TJH-15022	149	4	112	7.319	25.4
	26	+/+	TJH-15063	149	3.3	115	7.245	21.1					Male Clcn2+/+ (n=11)	0/11 below threshold
	26	+/+	TJH-15064	150	3.4	113	7.21	21.2					Male Clcn2op/op (n=9)	0/9 below threshold
	24	+/+	TJH-15172	149	3.3	116	7.204	18.3
	26	+/+	TJH-15065	148	3.7	112	7.26	23.9
	26	+/+	TJH-15066	149	3.8	114	7.224	21.7
	24	+/+	TJH-15254	150	3.7	111	7.302	26.8
	24	+/+	TJH-15257	150	3.8	115	7.249	24.3
	27	+/+	TJH-15590	150	3.6	113	7.265	22.5
	28	op/op	TJH-14976	151	3.1	116	7.018	12.8
	28	op/op	TJH-14984	150	2.7	113	7.24	20.8
	27	op/op	TJH-15007	148	3.4	109	7.333	26.3
	27	op/op	TJH-15008	149	3.5	113	7.254	22.8
	29	op/op	TJH-14970	149	3.1	110	7.339	27.2
	29	op/op	TJH-14971	149	3.1	114	7.327	23.6
	25	op/op	TJH-15228	150	3.1	111	7.262	23.7
	27	op/op	TJH-15577	149	3.1	106	7.386	27.1
	27	op/op	TJH-15581	150	2.9	110	7.337	24.1
females												Mean							standard deviation
	age (weeks)	Genotype	mouse-ID	Na	K	Cl	pH				Diet		Na	K	Cl	pH	HCO3			Na	K	Cl	pH	HCO3
	24	+/+	TJH-15175	150	4.6	120	7.046	16.5			ctrl	Female Clcn2+/+ (n=9-10)	148.8	3.37778	114.6	7.2405	20.52		Female Clcn2+/+ (n=10)	1.13529	0.38658	2.50333	0.0745568	2.25721
	26	+/+	TJH-15276	149	3.2	115	7.22	18.4			ctrl	Female Clcn2op/op (n=10)	150.1	2.71	111.9	7.2863	23.08		Female Clcn2op/op (n=10)	1.28668	0.246982	2.88483	0.0483714	2.5603
	25	+/+	TJH-15337	150	3	117	7.26	20.2
	26	+/+	TJH-15260	149	2.9	115	7.21	21.3					Female Clcn2+/+ (n=9-10)	0/9 below threshold
	26	+/+	TJH-15273	147	3.3	114	7.3	19.1					Female Clcn2op/op (n=10)	0/10 below threshold
	26	+/+	TJH-15450	147	4.1	113	7.286	23.9
	26	+/+	TJH-15451	149	3.3	115	7.287	20.2
	27	+/+	TJH-15593	150	3.2	111	7.285	22.7
	27	+/+	TJH-15594	149	3.6	113	7.267	21.6
	27	+/+	TJH-15595	148	3.8	113	7.244	21.3
	24	op/op	TJH-15177	152	3	116	7.221	21.9
	26	op/op	TJH-15280	151	3	113	7.34	26.1
	26	op/op	TJH-15281	151	2.5	107	7.317	26.4
	27	op/op	TJH-15223	149	2.4	111	7.254	20.1
	27	op/op	TJH-15227	148	2.8	109	7.321	23.8
	27	op/op	TJH-15230	149	2.8	113	7.317	24.8
	27	op/op	TJH-15269	151	2.8	115	7.202	18.5
	27	op/op	TJH-15426	150	2.6	114	7.307	22
	26	op/op	TJH-15452	149	2.3	109	7.325	24.7
	27	op/op	TJH-15583	151	2.9	112	7.259	22.5
low potassium diet
males	serum											Mean							standard deviation
	age (weeks)	Genotype	mouse-ID	Na	K	Cl	pH	HCO3 [M]					Na	K	Cl	pH	HCO3			Na	K	Cl	pH	HCO3
	24	+/+	TJH-14557	152	2.7	114	7.262	25.6			lo K+	Male Clcn2+/+ (n=9)	152.222	2.63333	114.111	7.28911	25.0667		Male Clcn2+/+ (n=9)	1.09291	0.41833	1.05409	0.03783	1.72192
	24	+/+	TJH-14558	152	2	113	7.284	25.3			lo K+	Male Clcn2op/op (n=9)	151.222	2.11111	101.111	7.43644	37.5222		Male Clcn2op/op (n=9)	1.48137	0.208833	5.77591	0.0646009	8.39014
	23	+/+	TJH-14582	152	2.7	115	7.242	24
	27.7143	+/+	TJH-14645	154	2.5	114	7.359	26.5					Male Clcn2+/+ (n=9)	1/9 below threshold
	27.7143	+/+	TJH-14660	152	3.2	115	7.263	27					Male Clcn2op/op (n=9)	6/9 below threshold
	26.2857	+/+	TJH-14699	154	3.3	115	7.305	25
	27	+/+	TJH-14887	151	2.6	114	7.296	25.9
	27	+/+	TJH-14888	152	2.5	115	7.26	21.1
	26	+/+	TJH-14978	151	2.2	112	7.331	25.2
	28	op/op	TJH-14423	153	2.3	102	7.443	41.2
	28	op/op	TJH-14425	153	2	105	7.395	33.4
	26	op/op	TJH-14440	149	2	94	7.502	49.2
	27.7143	op/op	TJH-14644	152	2	98	7.504	38.8
	27.7143	op/op	TJH-14646	152	2	100	7.473	36
	27.7143	op/op	TJH-14647	151	2	95	7.489	45.8
	30	op/op	TJH-14693	149	2.6	106	7.372	27
	27	op/op	TJH-14879	151	2.1	112	7.316	23.8
	26	op/op	TJH-14977	151	2	98	7.434	42.5
females	serum											Mean							standard deviation
	age (weeks)	Genotype	mouse-ID	Na	K	Cl	pH				Diet		Na	K	Cl	pH	HCO3			Na	K	Cl	pH	HCO3
	24	+/+	TJH-14560	152	2.8	114	7.298	20			lo K+	Female Clcn2+/+ (n=10)	153	2.35556	114.4	7.2801	22.78		Female Clcn2+/+ (n=10)	1.94365	0.324465	2.45855	0.034914	2.70868
	24	+/+	TJH-14565	152	2.4	116	7.278	20.1			lo K+	Female Clcn2op/op (n=10)	151.9	2	104.9	7.3833	30.96		Female Clcn2op/op (n=10)	1.79196	0	3.03498	0.0670556	4.58723
	23	+/+	TJH-14591	155	3	116	7.292	23.2
	26.2857	+/+	TJH-14704	155	2.6	115	7.334	26.8					Female Clcn2+/+ (n=10)	2/10 below threshold
	26.2857	+/+	TJH-14712	153	2.2	112	7.255	24.4					Female Clcn2op/op (n=10)	10/10 below threshold
	24	+/+	TJH-14822?	152	2.4	113	7.295	25
	23.4286	+/+	TJH-14893	156	2	119	7.226	18.3
	26	+/+	TJH-14987	154	2.1	116	7.238	23
	24	+/+	TJH-15016	151	2	111	7.322	22.4
	24	+/+	TJH-15034	150	2.5	112	7.263	24.6
	25	op/op	TJH-14546	152	2	112	7.325	24.2
	24	op/op	TJH-14570	150	2	108	7.353	26.4
	23	op/op	TJH-14590	152	2	104	7.354	30.5
	26.2857	op/op	TJH-14703	156	2	103	7.523	40.3
	26.2857	op/op	TJH-14713	153	2	104	7.406	29.7
	24	op/op	TJH-14824?	153	2	104	7.359	34
	23.5714	op/op	TJH-14882	151	2	106	7.362	29.4
	26	op/op	TJH-14985	150	2	102	7.442	33.5
	24	op/op	TJH-15015	151	2	103	7.422	33.6
high potassium diet
males												Mean							standard deviation
	age (weeks)	Genotype	mouse-ID	Na	K	Cl	pH						Na	K	Cl	pH	HCO3			Na	K	Cl	pH	HCO3
	26	+/+	TJH-14341								ho K+	Male Clcn2+/+ (n=4-7)	149.714	3.32857	112.714	7.26125	22.25		Male Clcn2+/+ (n=9)	0.755929	0.576525	1.60357	0.0667352	3.94335
	24	+/+	TJH-14427								ho K+	Male Clcn2op/op (n=9-10)	151.1	3.23333	108.5	7.309	27.3333		Male Clcn2op/op (n=9)	1.72884	1.02464	1.84089	0.0605291	4.22315
	22	+/+	TJH-14539	150	4.5	110	7.359	27.1
	21	+/+	TJH-14556										Male Clcn2+/+ (n=4-7)	0/7 below threshold
	25.7143	+/+	TJH-14568	149	3.1	113							Male Clcn2op/op (n=9-10)	0/9 below threshold
	24.8571	+/+	TJH-14583	151	3.3	114
	22.2857	+/+	TJH-14697	149	3.6	112
	29	+/+	TJH-14707	149	3	115	7.219	18.7
	29	+/+	TJH-14710	150	3	113	7.218	19.4
	26	+/+	TJH-14886	150	2.8	112	7.249	23.8
	26	op/op	TJH-14351	154	5.8	110	7.276	33.9
	24	op/op	TJH-14428	152	4	107	7.255
	23	op/op	TJH-14437	152	4.2	105	7.385	32.9
	22	op/op	TJH-14541	151	4	109	7.358	28.1
	25.5714	op/op	TJH-14550	148	2.6	108	7.341	24
	25.5714	op/op	TJH-14551	150	3.1	108	7.358	30.2
	25.7143	op/op	TJH-14569	150	3	111	7.3	23
	31	op/op	TJH-14589	151	2.8	108	7.295	24.7
	29	op/op	TJH-14708	150	3	108	7.34	26.6
	29	op/op	TJH-14709	153	2.4	111	7.182	22.6
												Mean							standard deviation
females											Diet		Na	K	Cl	pH	HCO3			Na	K	Cl	pH	HCO3
	age (weeks)	Genotype	mouse-ID	Na	K	Cl	pH				ho K+	Female Clcn2+/+ (n=9)	150.667	3.8	113	7.26311	22.7333		Female Clcn2+/+ (n=10)	1.32288	0.327872	3.60555	0.0539269	3.17411
	26	+/+	TJH-14345	152	3.7	113	7.218	20.8			ho K+	Female Clcn2op/op (n=9)	152.111	3.03333	111.778	7.32044	25.6222		Female Clcn2op/op (n=10)	2.02759	0.396863	3.15348	0.0451971	3.3596
	22	+/+	TJH-14548	149	4.1	108	7.304	26.4
	21	+/+	TJH-14559	150	3.5	109	7.306	28.1					Female Clcn2+/+ (n=9)	0/9 below threshold
	23.7143	+/+	TJH-14661	150	4.2	114	7.23	20.4					Female Clcn2op/op (n=9)	0/9 below threshold
	23.7143	+/+	TJH-14663	152	4.3	115	7.237	23.3
	23.7143	+/+	TJH-14664	150	3.8	115	7.336	21.6
	26	+/+	TJH-14894	153	3.7	120	7.257	19
	26	+/+	TJH-14895	150	3.5	111	7.309	25.1
	25	+/+	TJH-14966	150	3.4	112	7.171	19.9
	22	op/op	TJH-14544	151	2.9	108	7.296	25.9
	22	op/op	TJH-14545	153	3.3	109	7.343	27.8
	23.7143	op/op	TJH-14655	155	3.1	114	7.338	28.9
	23.7143	op/op	TJH-14658	155	3.1	117	7.292	23.1
	23.7143	op/op	TJH-14659	149	3.7	112	7.341	26.9
	19.7143	op/op	TJH-14884	151	2.5	111	7.363	24.7
	19.7143	op/op	TJH-14885	151	3.4	112	7.334	24.6
	26	op/op	TJH-14884	153	2.6	115	7.219	18.8
	26	op/op	TJH-14885	151	2.7	108	7.358	29.9
